# Supplementary material for: Exploring Perivascular Adipose Tissue Responses to Bioresorbable Thermoplastic Polyurethane Vascular Grafts
Source: Biomater Res. 2026 May 27;30:0372. doi: 10.34133/bmr.0372 (PMC13213075; doi:10.34133/bmr.0372)
Supplement: Supplementary 1 — Graphical Abstract Figs. S1 to S5 Tables S1 to S4 [file bmr.0372.f1.zip]

Archive with 6 entries (6 files):
- Graphical Abstract.pdf
- Supplementary Material Table S1.docx
- Supplementary Material Table S2.docx
- Supplementary Material Table S3.docx
- Supplementary Material Table S4.docx
- Supplementary Material.docx
